# Supplementary material for: Serpin-4 Negatively Regulates Prophenoloxidase Activation and Antimicrobial Peptide Synthesis in the Silkworm, Bombyx mori
Source: Int J Mol Sci. 2023 Dec 25;25(1):313. doi: 10.3390/ijms25010313 (PMC10778760; doi:10.3390/ijms25010313)
Supplement: Supplementary file 1 [file ijms-25-00313-s001.zip]

Archive with 1 entries (1 files):
- ijms-2717028-supplementary.pdf
